# Supplementary material for: DNA methylation rates scale with maximum lifespan across mammals
Source: Nat Aging. Author manuscript; Available in PMC 2024 Jan 24. (PMC10798888; doi:10.1038/s43587-023-00535-6)
Supplement: Supplementary Table 1 [file EMS192635-supplement-Supplementary_Table_1.xlsx]

## Sheet: Sheet1
common_name	lifespan_years	average_adult_weight_grams
Rat	3.8	300
Mouse	4	20.5
Sheep	22.8	80000
Pig	23	350000
Red deer	31.5
Red kangaroo	25	55000
Yellow-bellied marmot	21.2	3500
Wapity elk	25
Roe deer	17.5	21666.7
Cattle	38	750000
Marmoset	22.8	255.2
Dog	24	26625
Zebra	38	280000
Cat	30	3900
Naked mole rat	37	35
Vervet	30.8	5620
Horse	57	300000
California sea lion	35.7	180000
Rhesus macaque	42	8235
Beluga whale	50	1430000
Savanna elephant	65	4800000
Killer whale	80	3987500
Harbor seal	48	115000
Bottlenose dolphin	67	200000
Chimpanzee	59.4	44.984
Asian elephant	88	3178000
Human	122.5	62035
