# Supplementary material for: DNA methylation rates scale with maximum lifespan across mammals
Source: Nat Aging. Author manuscript; Available in PMC 2024 Jan 24. (PMC10798888; doi:10.1038/s43587-023-00535-6)
Supplement: Supplementary Table 2 [file EMS192635-supplement-Supplementary_Table_2.xlsx]

## Sheet: Sheet1
common_name	lifespan_years	average_adult_weight_grams
Rat	3.8	300
Mouse	4	20.5
Cattle	38	750000
Greater sac-winged bat	11	7.9
Seba's short-tailed bat	17	15
Hector's dolphin	23	50000
Greater spear-nosed bat	22	81
Straw-colored fruit bat	21.8	306.25
Pale spear-nosed bat	18	43.4
Common vampire bat	29.9	33.2
Little golden-mantled flying fox	17.3	200
Big brown bat	23	23
Variable flying fox	26.5	450
Greater horseshoe bat	30.5	22.875
Naked mole rat	37	35
Large flying fox	24	872
Humpback whale	95	30000000
Indo-Pacific bottlenose dolphin	49	130000
Rhesus macaque	42	8235
Beluga whale	50	1430000
Bottlenose dolphin	67	200000
Killer whale	80	3987500
Human	122.5	62035
Bowhead whale	211	100000000
