# Supplementary material for: DNA methylation rates scale with maximum lifespan across mammals
Source: Nat Aging. Author manuscript; Available in PMC 2024 Jan 24. (PMC10798888; doi:10.1038/s43587-023-00535-6)
Supplement: Supplementary Table 3 [file EMS192635-supplement-Supplementary_Table_3.xlsx]

## Sheet: Sheet1
reference_mammal	comparison_mammal	max_ref_age	max_comp_age	ref_mammal_count	comp_mammal_count	median_slope_ratio	cumulative_slope
Rat	Mouse	2.19749	2.15993	137	339	0.93557	0.93557
Mouse	Sheep	2.3016	2.24726	352	75	0.527147	0.493183
Sheep	Pig	4.99448	4.9992	167	61	0.867859	0.428013
Pig	Red deer	5.80194	5.69849	65	22	0.488058	0.208895
Red deer	Red kangaroo	8.6711	8.69007	29	28	1.41791	0.296196
Red kangaroo	Yellow-bellied marmot	9.91767	9.95	32	118	0.80087	0.237214
Yellow-bellied marmot	Wapity elk	10.04	9.66849	122	21	0.821693	0.194917
Wapity elk	Roe deer	7.66027	7.53699	17	106	1.07048	0.208655
Roe deer	Cattle	12.2037	12.4055	124	238	1.40327	0.292799
Cattle	Marmoset	12.4055	12.2333	238	81	0.540824	0.158353
Marmoset	Dog	14.4033	14.2671	82	586	1.1548	0.182866
Dog	Zebra	15.6671	15.2712	591	44	0.969497	0.177288
Zebra	Cat	17.7425	17.3748	45	88	0.752497	0.133409
Cat	Naked mole rat	20.1249	20	92	28	1.66488	0.222109
Naked mole rat	Vervet	21	21.1055	29	98	0.76223	0.169298
Vervet	Horse	21.1055	21.4151	98	176	0.719542	0.121817
Horse	California sea lion	25.4151	25.9986	183	30	1.16288	0.141659
California sea lion	Rhesus macaque	26.3641	25.8544	31	179	0.748317	0.106006
Rhesus macaque	Beluga whale	37.5644	37.9325	191	32	0.639685	0.0678104
Beluga whale	Savanna elephant	37.9325	37.9534	32	41	1.04304	0.0707292
Savanna elephant	Killer whale	32.7808	31.9528	38	23	0.818686	0.057905
Killer whale	Harbor seal	43.6928	44.5	28	36	1.43761	0.0832447
Harbor seal	Bottlenose dolphin	31.5411	31.7385	35	100	0.651957	0.054272
Bottlenose dolphin	Chimpanzee	48.9385	49.73	109	89	2.13791	0.116028
Chimpanzee	Asian elephant	49.73	49.5699	89	72	0.337382	0.0391459
Asian elephant	Human	64.5808	64.7932	78	207	1.222	0.0478365
