# Supplementary material for: DNA methylation rates scale with maximum lifespan across mammals
Source: Nat Aging. Author manuscript; Available in PMC 2024 Jan 24. (PMC10798888; doi:10.1038/s43587-023-00535-6)
Supplement: Supplementary Table 4 [file EMS192635-supplement-Supplementary_Table_4.xlsx]

## Sheet: Sheet1
reference_mammal	comparison_mammal	max_ref_age	max_comp_age	ref_mammal_count	comp_mammal_count	median_slope_ratio	cumulative_slope
Rat	Mouse	1.90527	1.88493	24	16	0.802756	0.802756
Mouse	Cattle	2.38493	2.3726	48	63	0.553107	0.44401
Cattle	Greater sac-winged bat	6.39726	6.2	94	21	1.67037	0.741659
Greater sac-winged bat	Seba's short-tailed bat	7.3	7.16	22	17	0.838855	0.622145
Seba's short-tailed bat	Hector's dolphin	7.56	7.24932	19	26	0.767234	0.477331
Hector's dolphin	Greater spear-nosed bat	14.2493	14	28	50	1.13945	0.543897
Greater spear-nosed bat	Straw-colored fruit bat	14.5	14.55	52	22	0.875764	0.476325
Straw-colored fruit bat	Pale spear-nosed bat	10.55	10.2	19	16	1.35497	0.645408
Pale spear-nosed bat	Common vampire bat	12.4	12.4192	22	34	0.797253	0.514554
Common vampire bat	Little golden-mantled flying fox	16.5192	16.55	38	45	0.960081	0.494013
Little golden-mantled flying fox	Big brown bat	16.55	16.5507	45	53	1.38056	0.682015
Big brown bat	Variable flying fox	16.5507	16.6	53	29	0.536401	0.365834
Variable flying fox	Greater horseshoe bat	17	17.1	30	33	0.994523	0.36383
Greater horseshoe bat	Naked mole rat	10.1	10	20	26	1.32354	0.481544
Naked mole rat	Large flying fox	20	20.4	28	44	0.705895	0.33992
Large flying fox	Humpback whale	20.4	20.54	44	45	0.852043	0.289626
Humpback whale	Indo-Pacific bottlenose dolphin	29.54	29.25	65	111	0.876869	0.253964
Indo-Pacific bottlenose dolphin	Rhesus macaque	37.25	37.5644	114	50	1.02335	0.259894
Rhesus macaque	Beluga whale	37.5644	38.2007	50	77	1.20811	0.313981
Beluga whale	Bottlenose dolphin	38.2007	37.9487	77	89	0.430046	0.135026
Bottlenose dolphin	Killer whale	43.9501	44.1394	92	118	1.0281	0.13882
Killer whale	Human	65.4928	65.5	122	39	0.971916	0.134921
Human	Bowhead whale	64.5	62.5014	38	18	0.615746	0.0830773
